# Supplementary material for: Susceptibility antibiotic screening reveals high rates of multidrug resistance of Salmonella, Shigella and Campylobacter in HIV infected and uninfected patients from Mozambique
Source: BMC Infect Dis. 2023 Apr 21;23:255. doi: 10.1186/s12879-023-08219-7 (PMC10122284; doi:10.1186/s12879-023-08219-7)
Supplement: Supplementary file 1 — Supplementary Material 1 [file 12879_2023_8219_MOESM1_ESM.xlsx]

## Sheet: Study database
Susceptibility antibiotic screening reveals high rates of multidrug resistance of Salmonella, Shigella and Campylobacter in HIV infected and uninfected patients from Mozambique
				Study dataset
Participant Identification	Health_center	Gender	Age	Age_range	HIV_infection	HIV_viral_load_results	HIV_viral_load_range	Salmonella_results	Salmonella_typhimurium	Salmonella_enteritidis	Salmonella_sp.	Sal_CIP	Sal_ERY	Sal_AZY	Sal_STX	Sal_GEN	Sal_TET	Sal_MDR	Shigella_results	Shi_CIP	Shi_ERY	Shi_AZY	Shi_STX	Shi_GEN	Shi_TET	Shi_MDR	Campylobacter_results	Campylobacter_jejuni	Campylobacter_coli	Camp_CIP	Camp_ERY	Camp_AZY	Camp_STX	Camp_GEN	Camp_TET	Camp_MDR
006DA	0	1	37	2	0			1	0	0	1	S	R	S	R	S	I	1	0								0	0	0
009DH	0	1	1	4	0			1	0	0	1	S	R	R	R	S	R	1	0								0	0	0
010DH	0	1	50	1	1	20	0	1	0	0	1	S	R	R	R	S	R	1	0								0	0	0
006LB	0	0	1	4	0			1	1	0	0	S	R	S	R	S	S	0	0								0	0	0
009LB	0	0	32	2	0			0	0	0	0								1	S	R	R	R	S	R	1	0	0	0
005II	1	1	1	4	0			1	0	0	1	S	S	R	R	S	S	0	0								0	0	0
007II	1	0	8	4	0			1	0	0	1	S	R	S	S	S	S	0	0								0	0	0
007JA	1	0	6	4	0			1	0	0	1	I	S	S	R	S	R	1	0								0	0	0
016DH	0	0	55	1	1	75	0	1	0	0	1	I	R	R	R	S	R	1	0								0	0	0
017DH	0	0	62	0	0			1	0	0	1	S	R	S	R	S	R	1	0								0	0	0
018DH	0	1	31	2	0			1	0	0	1	I	R	R	R	S	R	1	0								0	0	0
002II	1	0	1	4	0			1	0	0	1	S	R	R	R	S	S	0	0								0	0	0
017LB	0	0	26	3	1	75	0	1	0	0	1	S	S	R	R	S	R	1	0								0	0	0
019LB	0	0	18	3	0			1	0	0	1	I	R	R	R	S	R	1	0								0	0	0
020LB	0	0	57	1	0			1	0	0	1	I	R	S	R	S	R	1	0								0	0	0
020DH	0	0	17	3	0			0	0	0	0								0								1	1	0	R	R	R	R	S	R	1
022DH	1	0	66	0	0			1	0	0	1	I	R	S	R	S	R	1	0								0	0	0
011II	1	0	37	2	1	75	0	1	0	0	1	S	R	R	R	S	R	1	0								0	0	0
027LB	0	1	37	2	1	20	0	1	0	0	1	S	R	R	R	S	R	1	0								0	0	0
028LB	0	0	4	4	0			1	0	0	1	I	R	S	R	S	R	1	0								0	0	0
029LB	0	0	9	4	0			1	0	0	1	I	R	R	R	S	R	1	0								0	0	0
012JA	1	1	23	3	0			1	0	0	1	S	R	S	S	S	S	0	0								0	0	0
013JA	1	0	61	0	1	75	0	1	0	0	1	S	S	S	R	S	S	0	0								0	0	0
015JA	1	0	47	1	1	46773	1	1	0	0	1	S	S	S	R	S	R	0	0								0	0	0
016JA	1	0	29	3	0			1	0	0	1	S	S	S	R	S	R	0	0								0	0	0
025DH	0	0	18	3	0			1	0	0	1	S	R	S	R	S	S	0	0								0	0	0
030DH	0	1	32	2	0			1	0	0	1	S	R	S	R	I	S	1	0								0	0	0
014JA	1	0	25	3	0			1	0	0	1	S	R	S	R	S	R	1	0								0	0	0
002AM	0	0	44	2	0			1	0	0	1	S	R	R	R	S	R	1	0								0	0	0
035DH	0	1	28	3	0			1	0	0	1	S	R	S	R	S	R	1	0								0	0	0
001AlM	0	0	18	3	0			1	0	0	1	I	R	R	R	S	R	1	0								0	0	0
003EN	1	0	38	2	1	75	0	1	0	0	1	I	R	R	R	S	R	1	0								0	0	0
004EN	1	0	35	2	1	75	0	1	0	0	1	S	R	S	R	S	R	1	0								0	0	0
015DA	0	0	14	4	0			1	1	0	0	S	R	S	R	S	R	1	0								0	0	0
005EN	1	0	44	2	0			1	0	0	1	I	R	R	R	S	R	1	0								0	0	0
006EN	1	1	1	4	0			1	0	1	0	R	S	S	R	I	S	1	0								0	0	0
005AIM	0	0	22	3	0			1	0	0	1	S	R	R	R	S	R	1	0								1	0	1	S	R	R	R	S	R	1
006AIM	0	0	5	4	0			1	0	1	0	R	R	R	R	S	R	1	0								1	0	1	S	R	R	R	S	R	1
038DH	1	0	0	4	0			1	0	0	1	S	R	S	R	S	R	1	0								0	0	0
041DH	1	1	2	4	0			0	0	0	0								0								1	0	1	S	R	R	R	S	R	1
042DH	1	0	42	2	1	20	0	1	0	0	1	I	R	R	R	S	R	1	0								1	0	1	S	R	R	R	S	R	1
007AIM	0	0	25	3	0			1	0	0	1	I	R	R	R	S	R	1	0								0	0	0
007EN	1	0	45	1	1	20	0	0	0	0	0								0								1	0	1	R	R	R	R	S	R	1
008EN	1	1	24	3	0			1	0	0	1	S	R	S	R	S	R	1	0								0	0	0
039LB	0	1	47	1	1	20	0	1	1	0	0	S	R	S	R	S	R	1	0								0	0	0
045LB	0	0	39	2	1	656	0	1	0	0	1	I	R	S	R	S	R	1	0								0	0	0
040LB	0	0	26	3	0			1	0	1	0	S	R	S	R	S	R	1	1	S	R	S	R	S	R	1	0	0	0
047LB	0	1	43	2	0			1	0	0	1	S	R	S	R	S	R	1	1	I	R	S	R	S	R	1	0	0	0
049LB	0	0	18	3	0			1	0	0	1	S	R	S	R	S	R	1	0								0	0	0
055LB	0	1	18	3	0			1	0	0	1	S	R	S	R	S	R	1	0								0	0	0
012EN	1	1	65	0	0			1	0	0	1	R	R	S	R	S	R	1	0								0	0	0
059LB	0	0	1	4	0			1	0	0	1	S	R	R	R	S	R	1	0								0	0	0
066LB	0	1	33	2	0			1	0	0	1	S	R	S	R	S	S	0	0								0	0	0
071LB	0	0	38	2	1	20	0	0	0	0	0								1	S	S	S	R	S	R	0	0	0	0
017EN	1	0	18	3	0			1	0	0	1	R	R	S	R	I	R	1	0								0	0	0
075LB	0	0	53	1	1	82000	1	0	0	0	0								0								1	0	1	S	R	R	I	S	R	1
044DH	0	1	37	2	1	20	0	1	0	1	0	I	R	R	R	S	R	1	0								1	0	1	S	R	R	I	S	R	1
019EN	1	0	69	0	0			1	0	0	1	S	R	R	R	S	R	1	0								1	0	1	R	R	R	R	S	R	1
022EN	1	1	37	2	1	178000	1	0	0	0	0								1	I	R	R	R	S	R	1	0	0	0
023EN	1	0	35	2	1	20	0	0	0	0	0								1	S	S	S	R	S	S	0	0	0	0
078LB	0	0	36	2	1	20	0	1	0	0	1	S	R	S	R	S	S	0	1	S	S	S	R	S	R	0	0	0	0
024EN	1	0	60	0	0			1	0	0	1	S	R	R	R	S	R	1	0								0	0	0
025EN	1	0	1	4	0			0	0	0	0								1	I	R	S	R	S	R	1	0	0	0
026EN	1	1	1	4	0			1	0	1	0	S	R	R	R	S	R	1	1	I	R	S	R	S	R	1	0	0	0
079LB	0	0	30	2	1	20	0	1	0	0	1	S	R	R	S	S	R	0	1	I	R	S	R	S	R	1	0	0	0
027EN	1	1	1	4	0			0	0	0	0								1	S	S	S	R	S	R	0	0	0	0
028EN	1	1	33	2	1	3000	1	1	0	1	0	I	R	S	R	S	R	1	1	S	S	S	R	S	R	0	0	0	0
083LB	0	1	42	2	1	20	0	1	0	1	0	I	S	S	R	S	R	1	1	I	R	S	R	S	R	1	1	0	1	S	R	R	R	S	R	1
030EN	1	0	48	1	1	32	0	0	0	0	0								1	I	R	S	R	S	R	1	0	0	0
031EN	1	0	60	0	0			1	0	0	1	S	R	S	R	S	R	1	0								0	0	0
084LB	0	1	50	1	1	462	0	0	0	0	0								1	S	S	S	R	S	R	0	0	0	0
085LB	0	0	37	2	1	1120	1	0	0	0	0								1	S	S	S	R	S	R	0	0	0	0
047DH	0	0	34	2	1	75	0	1	0	0	1	R	R	S	R	S	R	1	0								0	0	0
086LB	0	0	33	2	1	20	0	1	0	0	1	I	R	S	S	S	R	1	1	S	S	S	R	S	S	0	0	0	0
087LB	0	0	41	2	1			1	0	0	1	I	R	S	R	S	R	1	0								0	0	0
032EN	1	0	52	1	1	82	0	1	1	0	0	I	R	S	R	S	S	1	0								0	0	0
089LB	0	1	64	0	1	75	0	0	0	0	0								1	S	S	S	R	S	R	0	0	0	0
090LB	0	0	46	1	1	134	0	0	0	0	0								1	S	R	S	R	S	R	1	0	0	0
034EN	1	0	48	1	0			1	0	1	0	S	R	S	R	S	R	1	1	S	R	S	R	S	R	1	0	0	0
088LB	0	0	27	3	1	336859	1	1	0	1	0	S	R	R	R	S	R	1	0								0	0	0
091LB	0	0	45	1	1	75	0	1	0	0	1	S	R	R	R	S	R	1	0								0	0	0
038EN	1	0	1	4	0			0	0	0	0								1	S	R	S	R	S	S	0	0	0	0
040EN	1	0	0	4	0			0	0	0	0								1	S	R	R	R	S	S	0	0	0	0
048DH	0	1	43	2	1	680997	1	1	0	0	1	S	R	S	R	S	R	1	0								0	0	0
043EN	1	0	0	4	0			1	0	0	1	S	R	S	R	S	R	1	0								0	0	0
046EN	1	0	2	4	0			1	0	1	0	S	R	S	R	S	R	1	0								1	0	1	S	R	R	S	S	R	0
094LB	0	1	32	2	1	75	0	0	0	0	0								1	I	R	S	R	S	R	1	0	0	0
050EN	1	0	36	2	1	2590	1	1	0	0	1	S	R	S	R	S	R	1	0								0	0	0
095LB	0	0	27	3	1	109	0	0	0	0	0								1	S	S	S	R	S	S	0	1	0	1	S	S	S	S	S	R	0
096LB	0	0	35	2	1	20	0	1	0	0	1	S	R	S	S	S	S	0	1	I	S	S	I	S	S	0	0	0	0
053EN	1	1	37	2	0			1	0	0	1	I	R	R	I	S	R	1	1	S	R	R	I	S	R	1	0	0	0
054EN	1	0	23	3	1	20	0	1	0	0	1	S	R	S	R	S	R	1	0								0	0	0
055EN	1	1	34	2	1	20	0	0	0	0	0								1	I	S	S	R	S	R	1	0	0	0
097LB	0	0	39	2	1	75	0	1	0	0	1	I	R	R	R	S	R	1	0								0	0	0
057EN	1	0	80	0	0			0	0	0	0								1	S	R	S	R	S	R	1	0	0	0
060EN	1	1	10	4	0			1	0	0	1	S	R	S	R	S	S	0	1	I	R	R	R	S	S	1	0	0	0
063EN	1	0	33	2	1	75	0	1	0	0	1	S	S	R	R	S	R	1	0								0	0	0
069EN	1	0	31	2	1	75	0	1	1	0	0	S	R	S	R	S	R	1	1	I	R	S	S	S	S	0	0	0	0
073EN	1	1	1	4	0			1	0	1	0	S	S	S	R	S	I	0	1	I	R	S	R	S	R	1	0	0	0
075EN	1	1	4	4	1	75	0	1	0	0	1	I	R	S	R	S	R	1	1	I	R	S	R	S	R	1	0	0	0
100LB	0	0	54	1	1	75	0	1	0	0	1	S	R	S	R	S	S	0	1	S	R	S	R	S	R	1	0	0	0
076EN	1	0	25	3	1	75	0	0	0	0	0								1	S	S	S	R	S	R	0	0	0	0
053DH	1	1	30	2	0			1	0	0	1	S	R	S	R	S	R	1	0								0	0	0
078EN	1	0	49	1	0			1	0	0	1	S	R	R	R	S	R	1	0								0	0	0
079EN	1	0	37	2	0			1	0	0	1	S	R	S	R	S	R	1	1	S	R	S	R	S	R	1	0	0	0
083EN	1	0	10	4	0			1	0	1	0	S	R	S	R	S	R	1	1	S	R	S	R	S	R	1	0	0	0
101LB	0	1	38	2	1	75	0	1	0	0	1	S	R	S	R	S	R	1	0								0	0	0
086EN	1	0	42	2	1	75	0	0	0	0	0								1	I	R	S	R	S	I	1	0	0	0
089EN	1	1	56	1	1	904	0	1	0	0	1	S	R	S	R	S	I	1	0								0	0	0
107LB	0	1	45	1	1	75	0	1	0	1	0	S	R	S	S	S	S	0	0								0	0	0
109LB	0	1	34	2	1	15198	1	0	0	0	0								1	S	S	S	R	S	R	0	0	0	0
102EN	1	1	27	3	0			1	0	0	1	S	S	S	R	S	R	0	1	I	R	S	R	S	S	1	0	0	0
103EN	1	0	56	1	1	15840	1	0	0	0	0								1	S	S	S	S	S	S	0	0	0	0
105EN	1	0	69	0	1	75	0	1	0	0	1	I	R	S	R	S	R	1	0								0	0	0
124LB	0	1	34	2	1	128	0	1	0	0	1	S	R	S	R	S	R	1	0								0	0	0
128LB	0	0	40	2	1	75	0	0	0	0	0								1	S	R	S	R	S	S	0	0	0	0
129LB	0	0	40	2	1	75	0	1	0	0	1	S	R	S	I	S	R	1	0								0	0	0
130LB	0	0	46	1	1	75	0	1	0	0	1	S	R	S	S	S	S	0	0								0	0	0
109EN	1	0	43	2	1	75	0	0	0	0	0								0								1	0	1	S	R	R	R	S	S	0
110EN	1	0	33	2	1	75	0	0	0	0	0								1	S	R	S	S	S	S	0	0	0	0
113EN	1	0	32	2	1	82	0	1	0	0	1	I	R	S	R	S	S	1	0								0	0	0
127EN	1	1	44	2	1	75	0	0	0	0	0								1	S	R	S	I	S	R	1	0	0	0
116EN	1	0	32	2	1	75	0	1	0	1	0	I	R	S	R	S	S	1	1	I	R	S	R	S	S	1	0	0	0
117EN	1	0	35	2	1	75	0	0	0	0	0								1	R	S	S	R	S	R	1	0	0	0
111EN	1	0	55	1	1	75	0	1	0	0	1	S	R	S	I	S	S	0	0								0	0	0
119EN	1	0	37	2	1	20	0	1	0	0	1	I	R	S	R	S	R	1	0								0	0	0
121EN	1	0	41	2	1	75	0	1	0	0	1	S	R	S	R	S	R	1	0								0	0	0
125EN	1	0	36	2	1	75	0	1	0	0	1	S	R	S	R	S	R	1	0								0	0	0
126EN	1	0	42	2	1	75	0	1	0	0	1	R	R	R	R	S	R	1	0								0	0	0

## Sheet: Description
Susceptibility antibiotic screening reveals high rates of multidrug resistance of Salmonella, Shigella and Campylobacter in HIV infected and uninfected patients from Mozambique
	Description of study dataset and variable codes
Code	Meaning	Variable codes
Participant Identification	Participant Identification Code	N/A
Health_center	Health Center	0 Centro de Saúde de Mavalane; 1 Centro de Saúde 1 Maio
Gender	Participant Gender	0 Female; 1 Male
Age	Participant Age	N/A
Age_range	Age range	0 ≥60; 1 45-59; 2 30-44; 3 15-29; 4 0-14
HIV_infection	HIV infection status	0 No; 1 Yes
HIV_viral_load_results	Results of HIV-1 Viral load measure, with the subset of 26 samples analyzed at Mavalane General Hospital highlighted in red	N/A
HIV_viral_load_range	HIV-1 Viral load range	0 Below 1000 copies/ml; 1 Virological failure >1000 copies/ml
Salmonella_results	Test results for Salmonella detection	0 Negative; 1 Positive
Salmonella_typhimurium	Test results for Salmonella Typhimurium detection	0 Negative; 1 Positive
Salmonella_enteritidis	Test results for Salmonella Enteritidis detection	0 Negative; 1 Positive
Salmonella_sp.	Test results for Salmonella species other than Typhimurium and enteritidis detection	0 Negative; 1 Positive
Sal_CIP	Salmonella susceptibility to Ciprofloxacin	S Sentitive; I Intermediate; R Resistant
Sal_ERY	Salmonella susceptibility to Erythromycin	S Sentitive; I Intermediate; R Resistant
Sal_AZY	Salmonella susceptibility to Azithromycin	S Sentitive; I Intermediate; R Resistant
Sal_STX	Salmonella susceptibility to Trimethoprim-Sulfamethoxale	S Sentitive; I Intermediate; R Resistant
Sal_GEN	Salmonella susceptibility to Gentamicin	S Sentitive; I Intermediate; R Resistant
Sal_TET	Salmonella susceptibility to Tetracycline	S Sentitive; I Intermediate; R Resistant
Sal_MDR	Multidrug resistance in Salmonella	S Sentitive; I Intermediate; R Resistant
Shigella_results	Test results for Shigella detection	0 Negative; 1 Positive
Shi_CIP	Shigella susceptibility to Ciprofloxacin	S Sentitive; I Intermediate; R Resistant
Shi_ERY	Shigella susceptibility to Erythromycin	S Sentitive; I Intermediate; R Resistant
Shi_AZY	Shigella susceptibility to Azithromycin	S Sentitive; I Intermediate; R Resistant
Shi_STX	Shigella susceptibility to Trimethoprim-Sulfamethoxale	S Sentitive; I Intermediate; R Resistant
Shi_GEN	Shigella susceptibility to Gentamicin	S Sentitive; I Intermediate; R Resistant
Shi_TET	Shigella susceptibility to Tetracycline	S Sentitive; I Intermediate; R Resistant
Shi_MDR	Multidrug resistance in Shigella	0 Negative; 1 Positive
Campylobacter_results	Test results for Campylobacter detection	0 Negative; 1 Positive
Campylobacter_jejuni	Test results for Campylobacter jejuni detection	0 Negative; 1 Positive
Campylobacter_coli	Test results for Campylobacter coli detection	0 Negative; 1 Positive
Camp_CIP	Campylobacter susceptibility to Ciprofloxacin	S Sentitive; I Intermediate; R Resistant
Camp_ERY	Campylobacter susceptibility to Erythromycin	S Sentitive; I Intermediate; R Resistant
Camp_AZY	Campylobacter susceptibility to Azithromycin	S Sentitive; I Intermediate; R Resistant
Camp_STX	Campylobacter susceptibility to Trimethoprim-Sulfamethoxale	S Sentitive; I Intermediate; R Resistant
Camp_GEN	Campylobacter susceptibility to Gentamicin	S Sentitive; I Intermediate; R Resistant
Camp_TET	Campylobacter susceptibility to Tetracycline	S Sentitive; I Intermediate; R Resistant
Camp_MDR	Multidrug resistance in Campylobacter	0 Negative; 1 Positive
